# Supplementary material for: Taxonomic changes in palaeotropical Xyleborini (Coleoptera, Curculionidae, Scolytinae)
Source: Zookeys. 2010 Sep 17;(56):105–19. doi: 10.3897/zookeys.56.520 (PMC3088323; doi:10.3897/zookeys.56.520)
Supplement: XML Treatment for Arixyleborus puberulus [file zookeys.56.520-treatment1.xml]

<!DOCTYPE tp:taxon-treatment
  PUBLIC "-//TaxonX//DTD Taxonomic Treatment Publishing DTD v0 20100105//EN" "tax-treatment-NSO.dtd">
<tp:taxon-treatment xmlns:tp="http://www.plazi.org/taxpub"><tp:treatment-meta><mixed-citation publication-type="journal"><person-group><name><surname>Hulcr</surname><given-names>Jiri</given-names></name></person-group><article-title> Taxonomic changes in palaeotropical Xyleborini (Coleoptera, Curculionidae, Scolytinae)</article-title><source>Zookeys</source><day>17</day><month>9</month><year>2010</year><volume>2010</volume><issue>56</issue><fpage>105</fpage><lpage>119</lpage><pub-id pub-id-type="doi">10.3897/zookeys.56.520</pub-id></mixed-citation></tp:treatment-meta><tp:nomenclature><tp:taxon-name>
                        <tp:taxon-name-part taxon-name-part-type="genus">Arixyleborus</tp:taxon-name-part>
                        <tp:taxon-name-part taxon-name-part-type="species">puberulus</tp:taxon-name-part>
                    </tp:taxon-name><tp:taxon-authority>(Blandford)</tp:taxon-authority><tp:nomenclature-citation-list><tp:nomenclature-citation><tp:taxon-name>Xyleborus puberulus</tp:taxon-name><comment> (Blandford, 1896)</comment></tp:nomenclature-citation><tp:nomenclature-citation><tp:taxon-name>Xyleborus hirtipennis</tp:taxon-name><comment> Eggers, 1940, <bold>syn. n.</bold></comment></tp:nomenclature-citation><!--PageBreak--><tp:nomenclature-citation><tp:taxon-name>Arixyleborus hirtipennis</tp:taxon-name><comment> (Eggers): <xref ref-type="bibr" rid="B11">Browne 1955</xref>, <bold>syn. n.</bold></comment></tp:nomenclature-citation></tp:nomenclature-citation-list></tp:nomenclature><tp:treatment-sec sec-type="Specimens examined"><title>Specimens examined.</title><p>Indonesia, Java (<tp:taxon-name>Xyleborus hirtipennis</tp:taxon-name>, lectotype, USNM); Sarawak, Malaysia (<tp:taxon-name>Xyleborus puberulus</tp:taxon-name>, holotype, BMNH).</p></tp:treatment-sec><tp:treatment-sec sec-type="Comments"><title>Comments.</title><p>Lectotype of <tp:taxon-name>Arixyleborus hirtipennis</tp:taxon-name> bears all essential features of <tp:taxon-name>Arixyleborus puberulus</tp:taxon-name>, only the declivital rugosities more organized into rows, shining area of elytra smaller, less clearly distinguished from rugose area. These are exceptionally plastic in <tp:taxon-name>Arixyleborus puberulus</tp:taxon-name>, <tp:taxon-name>Arixyleborus hirtipennis</tp:taxon-name> represents small deviation in the large range of variation of declivital surface in <tp:taxon-name>Arixyleborus puberulus</tp:taxon-name>.</p></tp:treatment-sec><ref-list><ref id="B11"><mixed-citation xmlns:xlink="http://www.w3.org/1999/xlink" xlink:type="simple"><person-group><name name-style="western"><surname>Browne</surname><given-names>FG</given-names></name></person-group> (<year>1955</year>)<article-title> Synonymy and descriptions of some oriental Scolytidae and Platypodidae (Coleoptera).</article-title><source>Sarawak Museum Journal</source><volume>6</volume>:<fpage>343</fpage>-<lpage>373</lpage>.</mixed-citation></ref></ref-list></tp:taxon-treatment>
