# Supplementary material for: Taxonomic changes in palaeotropical Xyleborini (Coleoptera, Curculionidae, Scolytinae)
Source: Zookeys. 2010 Sep 17;(56):105–19. doi: 10.3897/zookeys.56.520 (PMC3088323; doi:10.3897/zookeys.56.520)
Supplement: XML Treatment for Diuncus justus [file zookeys.56.520-treatment2.xml]

<!DOCTYPE tp:taxon-treatment
  PUBLIC "-//TaxonX//DTD Taxonomic Treatment Publishing DTD v0 20100105//EN" "tax-treatment-NSO.dtd">
<tp:taxon-treatment xmlns:tp="http://www.plazi.org/taxpub"><tp:treatment-meta><mixed-citation publication-type="journal"><person-group><name><surname>Hulcr</surname><given-names>Jiri</given-names></name></person-group><article-title> Taxonomic changes in palaeotropical Xyleborini (Coleoptera, Curculionidae, Scolytinae)</article-title><source>Zookeys</source><day>17</day><month>9</month><year>2010</year><volume>2010</volume><issue>56</issue><fpage>105</fpage><lpage>119</lpage><pub-id pub-id-type="doi">10.3897/zookeys.56.520</pub-id></mixed-citation></tp:treatment-meta><tp:nomenclature><tp:taxon-name>
                    		<tp:taxon-name-part taxon-name-part-type="genus">Diuncus</tp:taxon-name-part>
                    		<tp:taxon-name-part taxon-name-part-type="species">justus</tp:taxon-name-part> 
                    </tp:taxon-name><tp:taxon-authority>(Schedl)</tp:taxon-authority><tp:nomenclature-citation-list><tp:nomenclature-citation><tp:taxon-name>Xyleborus justus</tp:taxon-name><comment> Schedl, 1931</comment></tp:nomenclature-citation><tp:nomenclature-citation><tp:taxon-name>Diucus justus</tp:taxon-name><comment> (Schedl): <xref ref-type="bibr" rid="B27">Hulcr and Cognato 2009</xref></comment></tp:nomenclature-citation><tp:nomenclature-citation><tp:taxon-name>Xyleborus marginicollis</tp:taxon-name><comment> (Schedl, 1936b), <bold>syn. n.</bold></comment></tp:nomenclature-citation></tp:nomenclature-citation-list></tp:nomenclature><tp:treatment-sec sec-type="Specimens examined"><title>Specimens examined.</title><p>Indonesia, Java, Buitenzorg (<tp:taxon-name>Diuncus justus</tp:taxon-name>, holotype, NHMW); Philippines, Luzon, (<tp:taxon-name>Xyleborus marginicollis</tp:taxon-name>, holotype, NHMW).</p></tp:treatment-sec><tp:treatment-sec sec-type="Length"><title>Length.</title><p>1.5 mm.</p></tp:treatment-sec><tp:treatment-sec sec-type="Comments"><title>Comments.</title><p>Type specimen of <tp:taxon-name>Xyleborus marginicollis</tp:taxon-name> Schedl represents one end of a continuum of variation in <tp:taxon-name>Diuncus justus</tp:taxon-name>: short (1.5 mm) but robust (most representatives of <tp:taxon-name>Diuncus justus</tp:taxon-name> slightly longer and more slender). Diagnostic characters identical: surface of declivity devoid of vestiture, no elytral denticles, smooth impression across interstriae 2 and 3 (very shallow).</p></tp:treatment-sec><ref-list><ref id="B27"><mixed-citation xmlns:xlink="http://www.w3.org/1999/xlink" xlink:type="simple"><person-group><name name-style="western"><surname>Hulcr</surname><given-names>J</given-names></name><name name-style="western"><surname>Cognato</surname><given-names>AI</given-names></name></person-group> (<year>2009</year>)<article-title> Three new genera of Oriental Xyleborina (Coleoptea: Curculionidae: Scolytinae).</article-title><source>Zootaxa:</source><volume>2204</volume>:<fpage>19</fpage>-<lpage>36</lpage>.</mixed-citation></ref></ref-list></tp:taxon-treatment>
