# Supplementary material for: Taxonomic changes in palaeotropical Xyleborini (Coleoptera, Curculionidae, Scolytinae)
Source: Zookeys. 2010 Sep 17;(56):105–19. doi: 10.3897/zookeys.56.520 (PMC3088323; doi:10.3897/zookeys.56.520)
Supplement: XML Treatment for Debus dolosus [file zookeys.56.520-treatment5.xml]

<!DOCTYPE tp:taxon-treatment
  PUBLIC "-//TaxonX//DTD Taxonomic Treatment Publishing DTD v0 20100105//EN" "tax-treatment-NSO.dtd">
<tp:taxon-treatment xmlns:tp="http://www.plazi.org/taxpub"><tp:treatment-meta><mixed-citation publication-type="journal"><person-group><name><surname>Hulcr</surname><given-names>Jiri</given-names></name></person-group><article-title> Taxonomic changes in palaeotropical Xyleborini (Coleoptera, Curculionidae, Scolytinae)</article-title><source>Zookeys</source><day>17</day><month>9</month><year>2010</year><volume>2010</volume><issue>56</issue><fpage>105</fpage><lpage>119</lpage><pub-id pub-id-type="doi">10.3897/zookeys.56.520</pub-id></mixed-citation></tp:treatment-meta><tp:nomenclature><tp:taxon-name>
                        <tp:taxon-name-part taxon-name-part-type="genus">Debus</tp:taxon-name-part>
                        <tp:taxon-name-part taxon-name-part-type="species">dolosus</tp:taxon-name-part> 
                    </tp:taxon-name><tp:taxon-authority>(Blandford)</tp:taxon-authority><tp:taxon-status xmlns:xlink="http://www.w3.org/1999/xlink" xlink:type="simple">comb. n.</tp:taxon-status><tp:nomenclature-citation-list><tp:nomenclature-citation><tp:taxon-name>Xyleborus dolosus</tp:taxon-name><comment> Blandford, 1896</comment></tp:nomenclature-citation></tp:nomenclature-citation-list></tp:nomenclature><tp:treatment-sec sec-type="Specimens examined"><title>Specimens examined.</title><p>Malaysia, Sarawak (holotype, BMNH); Malaysia, Sabah, Danum Valley (9 indiv., Hulcr det., MSUC.).</p></tp:treatment-sec><tp:treatment-sec sec-type="Diagnosis"><title>Diagnosis.</title><p>Elytral declivity slightly with much higher number of declivital tubercles than other <tp:taxon-name>Debus</tp:taxon-name>. Declivity flat, not excavated, not emarginate at apex. Depth of emargination varies. Similar to <tp:taxon-name>Debus pumilus</tp:taxon-name>, but uniformly brown, with more and larger tubercles on the declivity. Significant intraspecific size variation.</p></tp:treatment-sec><tp:treatment-sec sec-type="Comments"><title>Comments.</title><p>Elytral declivity superficially different from other <tp:taxon-name>Debus</tp:taxon-name> spp, but its structure homologous. Few small or large tubercles in the interstriae 1 (usually 3 pairs), displaced by broadened interstriae 1 and positioned on first striae or on interstriae 2. Strial punctures greatly reduced on declivity, difficult to follow as interstria 1 broad, displacing other striae. No tubercles originating on second striae. Smaller tubercles on striae 3 and beyond, creating tuberculated area surrounding declivity. Other characters shared with <tp:taxon-name>Debus</tp:taxon-name> spp.: extended pronotal disc, triangular protibiae with large and long but sparse denticles (&lt;7), inflated prosternal posterocoxal process, antennal club shape.</p><p><tp:taxon-name>Xyleborus persimilis</tp:taxon-name> (Eggers) and <tp:taxon-name>Debus dolosus</tp:taxon-name> (Blandford) probably synonyms. <tp:taxon-name>Xyleborus persimilis</tp:taxon-name> (lectotype, USNM) with slightly broader, more excavated declivity. <xref ref-type="bibr" rid="B12">Browne (1961)</xref> suggested that <tp:taxon-name>Xyleborus subdolosus</tp:taxon-name> is only a local variety of <tp:taxon-name>Debus dolosus</tp:taxon-name>.</p></tp:treatment-sec><ref-list><ref id="B12"><mixed-citation xmlns:xlink="http://www.w3.org/1999/xlink" xlink:type="simple"><person-group><name name-style="western"><surname>Browne</surname><given-names>FG</given-names></name></person-group> (<year>1961</year>)<article-title> The biology of Malayan Scolytidae and Platypodidae.</article-title><source>Malayan Forest Records</source><volume>22</volume>: <lpage>255</lpage>.</mixed-citation></ref></ref-list></tp:taxon-treatment>
