# Supplementary material for: Taxonomic changes in palaeotropical Xyleborini (Coleoptera, Curculionidae, Scolytinae)
Source: Zookeys. 2010 Sep 17;(56):105–19. doi: 10.3897/zookeys.56.520 (PMC3088323; doi:10.3897/zookeys.56.520)
Supplement: XML Treatment for Debus fallax [file zookeys.56.520-treatment7.xml]

<!DOCTYPE tp:taxon-treatment
  PUBLIC "-//TaxonX//DTD Taxonomic Treatment Publishing DTD v0 20100105//EN" "tax-treatment-NSO.dtd">
<tp:taxon-treatment xmlns:tp="http://www.plazi.org/taxpub"><tp:treatment-meta><mixed-citation publication-type="journal"><person-group><name><surname>Hulcr</surname><given-names>Jiri</given-names></name></person-group><article-title> Taxonomic changes in palaeotropical Xyleborini (Coleoptera, Curculionidae, Scolytinae)</article-title><source>Zookeys</source><day>17</day><month>9</month><year>2010</year><volume>2010</volume><issue>56</issue><fpage>105</fpage><lpage>119</lpage><pub-id pub-id-type="doi">10.3897/zookeys.56.520</pub-id></mixed-citation></tp:treatment-meta><tp:nomenclature><tp:taxon-name>
                        <tp:taxon-name-part taxon-name-part-type="genus">Debus</tp:taxon-name-part>
                        <tp:taxon-name-part taxon-name-part-type="species">fallax</tp:taxon-name-part> 
                    </tp:taxon-name><tp:taxon-authority>(Eichhoff)</tp:taxon-authority><tp:nomenclature-citation-list><tp:nomenclature-citation><tp:taxon-name>Xyleborus fallax</tp:taxon-name><comment> Eichhoff, 1878</comment></tp:nomenclature-citation><tp:nomenclature-citation><tp:taxon-name>Debus fallax</tp:taxon-name><comment> (Eichhoff): <xref ref-type="bibr" rid="B28">Hulcr and Cognato in press</xref></comment></tp:nomenclature-citation><tp:nomenclature-citation><tp:taxon-name>Xyleborus shoreae</tp:taxon-name><comment> Stebbing, 1909, <bold>syn. n.</bold> (complete taxonomic history in <xref ref-type="bibr" rid="B57">Wood and Bright 1992</xref>)</comment></tp:nomenclature-citation></tp:nomenclature-citation-list></tp:nomenclature><tp:treatment-sec sec-type="Specimens examined"><title>Specimens examined.</title><p><tp:taxon-name>Xyleborus shoreae</tp:taxon-name>: India, Kumaon, (2), Beeson det., BMNH); Malaysia, Kedah, (two labels: <tp:taxon-name>Xyleborus shoreae</tp:taxon-name>, Browne det., <tp:taxon-name>Xyleborus fallax</tp:taxon-name>, Schedl det., BMNH); Thailand, Pong Yaeng N. P., (Beaver det.); Borneo (Schedl det., BMNH); <tp:taxon-name>Debus fallax</tp:taxon-name>: Malaysia, Sabah, Danum Valley (Hulcr det.); Malaysia, Sabah, Danum Valley (51, Hulcr det.); New Guinea, Morobe Province, Bulolo (Jordal det.); New Guinea (BBM, 5 indiv.); Sulawesi (Browne det., BMNH); Thailand, Pong Yaeng N. P. (2, Hulcr det.); PNG, Madang Prov. (36), Oro Prov. (66), West Sepik (123) (Hulcr coll, det.); Philippines, Luzon, Mt. Makiling (<tp:taxon-name>Xyleborus amphicranulus</tp:taxon-name> Egg. holotype, <tp:taxon-name>Xyleborus fallax</tp:taxon-name> syn., SMTD).</p></tp:treatment-sec><tp:treatment-sec sec-type="Comments"><title>Comments.</title><p>Holotype of <tp:taxon-name>Xyleborus shoreae</tp:taxon-name> in FRI, inaccessible, non-type specimens identified by several authorities available. Location of <tp:taxon-name>Xyleborus fallax</tp:taxon-name> holotype unclear. <xref ref-type="bibr" rid="B57">Wood and Bright (1992)</xref> indicated IRSNB as holotype depository, however museum personell reports that holotype has never been deposited there. <tp:taxon-name>Xyleborus shoreae</tp:taxon-name> is a variant of <tp:taxon-name>Debus fallax</tp:taxon-name> (Eichhoff), declivital emargination shallower than in most <tp:taxon-name>Debus fallax</tp:taxon-name>. All other characters identical to <tp:taxon-name>Debus fallax</tp:taxon-name>: color uniformly brown to bicolored (light brown to orange pronotum), elytral denticles all small except the denticle in the middle of declivital face, which is slightly longer than others; declivity surface shining, most specimens with remnants of strial punctures, size 2.6 - 3.0 mm. Declivity emargination depth intermediate between <tp:taxon-name>Debus fallax</tp:taxon-name> and <tp:taxon-name>Debus emarginatus</tp:taxon-name>, most other characters (size, coloration, flat posterolateral processes) shared with <tp:taxon-name>Debus fallax</tp:taxon-name>. <xref ref-type="bibr" rid="B30">Maiti and Saha (2004)</xref> had access to holotype, redescription and illustration fits <tp:taxon-name>Debus fallax</tp:taxon-name>. Stebbing not consistent in distinguishing <tp:taxon-name>Xyleborus shoreae</tp:taxon-name> from <tp:taxon-name>Xyleborus fallax</tp:taxon-name>, assigned similar specimens to either species (<xref ref-type="bibr" rid="B30">Maiti and Saha 2004</xref>).</p></tp:treatment-sec><tp:treatment-sec sec-type="Biology and distribution"><title>Biology and distribution:</title><p>Reported from India and Thailand, and by <xref ref-type="bibr" rid="B15">Browne (1983)</xref> as imported from PNG to Japan. Despite the name “shoreae”, the species is a broad generalist (<xref ref-type="bibr" rid="B57">Wood and Bright 1992</xref>).</p></tp:treatment-sec><ref-list><ref id="B28"><mixed-citation xmlns:xlink="http://www.w3.org/1999/xlink" xlink:type="simple"><person-group><name name-style="western"><surname>Hulcr</surname><given-names>J</given-names></name><name name-style="western"><surname>Cognato</surname><given-names>AI</given-names></name></person-group> (<year>in press</year>) New genera of Palaeotropical Xyleborini (Coleoptera: Curculionidae: Scolytinae) based on congruence between morphological and molecular characters. Zootaxa.</mixed-citation></ref><ref id="B57"><mixed-citation xmlns:xlink="http://www.w3.org/1999/xlink" xlink:type="simple"><person-group><name name-style="western"><surname>Wood</surname><given-names>SL</given-names></name><name name-style="western"><surname>Bright</surname><given-names>DE</given-names></name></person-group> (<year>1992</year>)<article-title> A catalog of Scolytidae and Platypodidae (Coleoptera), Part 2: Taxonomic Index.</article-title><source>Great Basin Naturalist Memoirs</source><volume>13</volume>, <lpage>1553</lpage> pp.</mixed-citation></ref><ref id="B30"><mixed-citation xmlns:xlink="http://www.w3.org/1999/xlink" xlink:type="simple"><person-group><name name-style="western"><surname>Maiti</surname><given-names>PK</given-names></name><name name-style="western"><surname>Saha</surname><given-names>N</given-names></name></person-group> (<year>2004</year>)<article-title> Scolytidae: Coleoptera (Bark and Ambrosia Beetles) Volume 1, Part 1, Introduction and tribe Xyleborini.</article-title><source>Zoological Survey of India: Kolkata.</source></mixed-citation></ref><ref id="B15"><mixed-citation xmlns:xlink="http://www.w3.org/1999/xlink" xlink:type="simple"><person-group><name name-style="western"><surname>Browne</surname><given-names>FG</given-names></name></person-group> (<year>1983</year>)<article-title> Bark beetles and ambrosia beetles (Coleoptera, Scolytidae and Platypodidae) intercepted at Japanese ports, with descriptions of new species, VII.</article-title><source>Kontyu</source><volume>51</volume>:<fpage>554</fpage>-<lpage>572</lpage>.</mixed-citation></ref></ref-list></tp:taxon-treatment>
