# Supplementary material for: Taxonomic changes in palaeotropical Xyleborini (Coleoptera, Curculionidae, Scolytinae)
Source: Zookeys. 2010 Sep 17;(56):105–19. doi: 10.3897/zookeys.56.520 (PMC3088323; doi:10.3897/zookeys.56.520)
Supplement: XML Treatment for Debus emarginatus [file zookeys.56.520-treatment11.xml]

<!DOCTYPE tp:taxon-treatment
  PUBLIC "-//TaxonX//DTD Taxonomic Treatment Publishing DTD v0 20100105//EN" "tax-treatment-NSO.dtd">
<tp:taxon-treatment xmlns:tp="http://www.plazi.org/taxpub"><tp:treatment-meta><mixed-citation publication-type="journal"><person-group><name><surname>Hulcr</surname><given-names>Jiri</given-names></name></person-group><article-title> Taxonomic changes in palaeotropical Xyleborini (Coleoptera, Curculionidae, Scolytinae)</article-title><source>Zookeys</source><day>17</day><month>9</month><year>2010</year><volume>2010</volume><issue>56</issue><fpage>105</fpage><lpage>119</lpage><pub-id pub-id-type="doi">10.3897/zookeys.56.520</pub-id></mixed-citation></tp:treatment-meta><tp:nomenclature><tp:taxon-name>
                        <tp:taxon-name-part taxon-name-part-type="genus">Debus</tp:taxon-name-part>
                        <tp:taxon-name-part taxon-name-part-type="species">emarginatus</tp:taxon-name-part>
                    </tp:taxon-name><tp:taxon-authority>(Eichhoff)</tp:taxon-authority><tp:nomenclature-citation-list><tp:nomenclature-citation><tp:taxon-name>Xyleborus emarginatus</tp:taxon-name><comment> Eichhoff, 1878</comment></tp:nomenclature-citation><tp:nomenclature-citation><tp:taxon-name>Debus emarginatus</tp:taxon-name><comment> (Eichhoff): <xref ref-type="bibr" rid="B28">Hulcr and Cognato in press</xref></comment></tp:nomenclature-citation><tp:nomenclature-citation><tp:taxon-name>Xyleborus terminaliea</tp:taxon-name><comment> Hopkins, 1915, <bold>syn. n.</bold></comment></tp:nomenclature-citation><!--PageBreak--><tp:nomenclature-citation><tp:taxon-name>Coptoborus terminaliae</tp:taxon-name><comment> (Hopkins) <xref ref-type="bibr" rid="B57">Wood and Bright 1992</xref>, <bold>syn. n.</bold></comment></tp:nomenclature-citation><tp:nomenclature-citation><tp:taxon-name>Xyleborus exesus</tp:taxon-name><comment> Blandford, 1894, <bold>syn. n.</bold></comment></tp:nomenclature-citation><tp:nomenclature-citation><tp:taxon-name>Xyleborus palmeri</tp:taxon-name><comment> Hopkins, 1915, <bold>syn. n.</bold></comment></tp:nomenclature-citation><tp:nomenclature-citation><tp:taxon-name>Coptoborus palmeri</tp:taxon-name><comment> (Hopkins): <xref ref-type="bibr" rid="B57">Wood and Bright 1992</xref>, <bold>syn. n.</bold> (complete taxonomic history in <xref ref-type="bibr" rid="B57">Wood and Bright 1992</xref>)</comment></tp:nomenclature-citation></tp:nomenclature-citation-list></tp:nomenclature><tp:treatment-sec sec-type="Specimens examined"><title>Specimens examined.</title><p><tp:taxon-name>Xyleborus terminaliae</tp:taxon-name>: Philippines, Pagbilao (holotype, USNM). <tp:taxon-name>Xyleborus exesus</tp:taxon-name>: Japan, (holotype, BMNH). <tp:taxon-name>Debus emarginatus</tp:taxon-name>: Indonesia, Sumatra, Bandar Baroe (homotype, compared to type by Eggers, NHMW); Indonesia, Java, Bandjar (homotype, compared to type by Eggers, NHMW, 2 indiv.); Philippines, Laguna, Pangil (homotype, NHMW); Malaysia, Sabah, Danum Valley (17 indiv., Hulcr det., MSUC); New Guinea (BBM, 20 indiv.); New Guinea, Ambunti (4, BBM); New Guinea (FICB); New Guinea, Gulf Province, Ivimka (UCD); Thailand, Pong Yaeng N. P. (Hulcr det., MSUC); PNG, Madang Prov. (79, Hulcr coll.).</p></tp:treatment-sec><tp:treatment-sec sec-type="Comments"><title>Comments.</title><p>Holotypes of <tp:taxon-name>Xyleborus exesus</tp:taxon-name> Blandford, <tp:taxon-name>Xyleborus palmeri</tp:taxon-name> Hopkins, and <tp:taxon-name>Xyleborus terminaliae</tp:taxon-name> Hopkins share all diagnostic characters with homotype and large series of non-types of <tp:taxon-name>Debus emarginatus</tp:taxon-name> (Eichhoff). <tp:taxon-name>Xyleborus exesus</tp:taxon-name>: declivity with slightly less steep slope, less pronounced lateral tubercles (granules), dominant tubercle in middle of lateral sulcus slightly longer. Schedl (1973e) suggested synonymy of non-New Guinean <tp:taxon-name>Xyleborus emarginatus</tp:taxon-name> Schedl with <tp:taxon-name>Xyleborus exesus</tp:taxon-name> Blandford, based on shared shallow declivital emargination. Holotype of <tp:taxon-name>Xyleborus exesus</tp:taxon-name> damaged, missing elytron, fits range of <tp:taxon-name>Debus emarginatus</tp:taxon-name> variation. <tp:taxon-name>Xyleborus palmeri</tp:taxon-name> Hopkins is larger variant of typical <tp:taxon-name>Debus emarginatus</tp:taxon-name>.</p></tp:treatment-sec><ref-list><ref id="B28"><mixed-citation xmlns:xlink="http://www.w3.org/1999/xlink" xlink:type="simple"><person-group><name name-style="western"><surname>Hulcr</surname><given-names>J</given-names></name><name name-style="western"><surname>Cognato</surname><given-names>AI</given-names></name></person-group> (<year>in press</year>) New genera of Palaeotropical Xyleborini (Coleoptera: Curculionidae: Scolytinae) based on congruence between morphological and molecular characters. Zootaxa.</mixed-citation></ref><ref id="B57"><mixed-citation xmlns:xlink="http://www.w3.org/1999/xlink" xlink:type="simple"><person-group><name name-style="western"><surname>Wood</surname><given-names>SL</given-names></name><name name-style="western"><surname>Bright</surname><given-names>DE</given-names></name></person-group> (<year>1992</year>)<article-title> A catalog of Scolytidae and Platypodidae (Coleoptera), Part 2: Taxonomic Index.</article-title><source>Great Basin Naturalist Memoirs</source><volume>13</volume>, <lpage>1553</lpage> pp.</mixed-citation></ref></ref-list></tp:taxon-treatment>
