# Supplementary material for: Taxonomic changes in palaeotropical Xyleborini (Coleoptera, Curculionidae, Scolytinae)
Source: Zookeys. 2010 Sep 17;(56):105–19. doi: 10.3897/zookeys.56.520 (PMC3088323; doi:10.3897/zookeys.56.520)
Supplement: XML Treatment for Microperus corporaali [file zookeys.56.520-treatment13.xml]

<!DOCTYPE tp:taxon-treatment
  PUBLIC "-//TaxonX//DTD Taxonomic Treatment Publishing DTD v0 20100105//EN" "tax-treatment-NSO.dtd">
<tp:taxon-treatment xmlns:tp="http://www.plazi.org/taxpub"><tp:treatment-meta><mixed-citation publication-type="journal"><person-group><name><surname>Hulcr</surname><given-names>Jiri</given-names></name></person-group><article-title> Taxonomic changes in palaeotropical Xyleborini (Coleoptera, Curculionidae, Scolytinae)</article-title><source>Zookeys</source><day>17</day><month>9</month><year>2010</year><volume>2010</volume><issue>56</issue><fpage>105</fpage><lpage>119</lpage><pub-id pub-id-type="doi">10.3897/zookeys.56.520</pub-id></mixed-citation></tp:treatment-meta><tp:nomenclature><tp:taxon-name>
                        <tp:taxon-name-part taxon-name-part-type="genus">Microperus</tp:taxon-name-part>
                        <tp:taxon-name-part taxon-name-part-type="species">corporaali</tp:taxon-name-part> 
                    </tp:taxon-name><tp:taxon-authority>(Eggers)</tp:taxon-authority><tp:taxon-status xmlns:xlink="http://www.w3.org/1999/xlink" xlink:type="simple">comb. n.</tp:taxon-status><tp:nomenclature-citation-list><tp:nomenclature-citation><tp:taxon-name>Xyleborus corporaali</tp:taxon-name><comment> (Eggers, 1923)</comment></tp:nomenclature-citation><tp:nomenclature-citation><tp:taxon-name>Coptodryas corporaali</tp:taxon-name><comment> (Eggers): <xref ref-type="bibr" rid="B57">Wood and Bright 1992</xref></comment></tp:nomenclature-citation><tp:nomenclature-citation><tp:taxon-name>Xyleborus fulvulus</tp:taxon-name><comment> (Schedl, 1942b), <bold>syn. n.</bold></comment></tp:nomenclature-citation><tp:nomenclature-citation><tp:taxon-name>Xyleborus fulvus</tp:taxon-name><comment> (Schedl, 1939): <tp:taxon-name>Xyleborus fulvulus</tp:taxon-name> (Schedl, 1942), preoccupied (<tp:taxon-name>Xyleborus fulvus</tp:taxon-name><xref ref-type="bibr" rid="B32">Murayama 1936</xref>), <bold>syn. n.</bold></comment></tp:nomenclature-citation><!--PageBreak--></tp:nomenclature-citation-list></tp:nomenclature><tp:treatment-sec sec-type="Specimens examined"><title>Specimens examined.</title><p><tp:taxon-name>Microperus corporaali</tp:taxon-name>: Indonesia, Kotangan an der Ostkusgte (lectotype, USNM); <tp:taxon-name>Xyleborus fulvulus</tp:taxon-name>: Indonesia, Sumatra (paratype, USNM).</p></tp:treatment-sec><tp:treatment-sec sec-type="Comments"><title>Comments.</title><p><tp:taxon-name>Xyleborus fulvulus</tp:taxon-name> identical to <tp:taxon-name>Microperus corporaali</tp:taxon-name> (identical antennae, body shape, declivital surface and shape, posterolateral declivital costa, declivital vestiture as one row of erect setae per intrestria, backward-bent setae in strial punctures). Paratype not mentioned by <xref ref-type="bibr" rid="B2">Anderson and Anderson (1971)</xref>.</p></tp:treatment-sec><ref-list><ref id="B57"><mixed-citation xmlns:xlink="http://www.w3.org/1999/xlink" xlink:type="simple"><person-group><name name-style="western"><surname>Wood</surname><given-names>SL</given-names></name><name name-style="western"><surname>Bright</surname><given-names>DE</given-names></name></person-group> (<year>1992</year>)<article-title> A catalog of Scolytidae and Platypodidae (Coleoptera), Part 2: Taxonomic Index.</article-title><source>Great Basin Naturalist Memoirs</source><volume>13</volume>, <lpage>1553</lpage> pp.</mixed-citation></ref><ref id="B32"><mixed-citation xmlns:xlink="http://www.w3.org/1999/xlink" xlink:type="simple"><person-group><name name-style="western"><surname>Murayama</surname><given-names>JJ</given-names></name></person-group> (<year>1936</year>)<article-title> Notes sur les Scolytides (Coleopteres) de Honshu et Kiushu, Japon.</article-title><source>Tenthreeo</source><volume>1</volume>:<fpage>121</fpage>-<lpage>149</lpage>.</mixed-citation></ref><ref id="B2"><mixed-citation xmlns:xlink="http://www.w3.org/1999/xlink" xlink:type="simple"><person-group><name name-style="western"><surname>Anderson</surname><given-names>DM</given-names></name><name name-style="western"><surname>Anderson</surname><given-names>WH</given-names></name></person-group> (<year>1971</year>)<article-title> Type specimens in the Hans Eggers collection of scolytid beetles (Coleoptera).</article-title><source>Smithsonian Contributions to Zoology</source><volume>94</volume>:<fpage>1</fpage>-<lpage>38</lpage>.</mixed-citation></ref></ref-list></tp:taxon-treatment>
