# Supplementary material for: Taxonomic changes in palaeotropical Xyleborini (Coleoptera, Curculionidae, Scolytinae)
Source: Zookeys. 2010 Sep 17;(56):105–19. doi: 10.3897/zookeys.56.520 (PMC3088323; doi:10.3897/zookeys.56.520)
Supplement: XML Treatment for Microperus nugax [file zookeys.56.520-treatment15.xml]

<!DOCTYPE tp:taxon-treatment
  PUBLIC "-//TaxonX//DTD Taxonomic Treatment Publishing DTD v0 20100105//EN" "tax-treatment-NSO.dtd">
<tp:taxon-treatment xmlns:tp="http://www.plazi.org/taxpub"><tp:treatment-meta><mixed-citation publication-type="journal"><person-group><name><surname>Hulcr</surname><given-names>Jiri</given-names></name></person-group><article-title> Taxonomic changes in palaeotropical Xyleborini (Coleoptera, Curculionidae, Scolytinae)</article-title><source>Zookeys</source><day>17</day><month>9</month><year>2010</year><volume>2010</volume><issue>56</issue><fpage>105</fpage><lpage>119</lpage><pub-id pub-id-type="doi">10.3897/zookeys.56.520</pub-id></mixed-citation></tp:treatment-meta><tp:nomenclature><tp:taxon-name>
                        <tp:taxon-name-part taxon-name-part-type="genus">Microperus</tp:taxon-name-part>
                        <tp:taxon-name-part taxon-name-part-type="species">nugax</tp:taxon-name-part> 
                    </tp:taxon-name><tp:taxon-authority>(Schedl)</tp:taxon-authority><tp:taxon-status xmlns:xlink="http://www.w3.org/1999/xlink" xlink:type="simple">comb. n.</tp:taxon-status><tp:nomenclature-citation-list><tp:nomenclature-citation><tp:taxon-name>Xyleborus nugax</tp:taxon-name><comment> Schedl, 1939</comment></tp:nomenclature-citation><tp:nomenclature-citation><tp:taxon-name>Coptodryas nugax</tp:taxon-name><comment> (Schedl): <xref ref-type="bibr" rid="B57">Wood and Bright 1992</xref></comment></tp:nomenclature-citation></tp:nomenclature-citation-list></tp:nomenclature><tp:treatment-sec sec-type="Specimens examined"><title>Specimens examined.</title><p>Malaysia, Selangor (lectotype, BMNH); Malaysia, Selangor (Schedl det., BMNH); Malaysia, Sabah, Danum Valley, (13, Hulcr det., MSUC).</p></tp:treatment-sec><tp:treatment-sec sec-type="Diagnosis"><title>Diagnosis.</title><p>Very similar to <tp:taxon-name>Microperus diversicolor</tp:taxon-name> (e.g., antennal club type 3), except pronotum bright yellow with brown patch, elytra black, declivity commencing closer to elytral base, declivital interstriae covered with many small sharp hooks (similar as in <tp:taxon-name>Microperus parva</tp:taxon-name>, but larger). Characteristic elytral disc: anterior portion inflated, convex, boundary between elytral disc and declivity slightly concave, impressed.</p></tp:treatment-sec><tp:treatment-sec sec-type="Comments"><title>Comments.</title><p><xref ref-type="bibr" rid="B52">Schedl (1979)</xref> designated lectotype in NHMW, another unspecified “type” resides in BMNH. Possibly synonymous with <tp:taxon-name>Coptodryas undulata</tp:taxon-name> (Sampson) (as <tp:taxon-name>Xyleborus leprosulus</tp:taxon-name> Schedl, syn. <xref ref-type="bibr" rid="B56">Wood 1989</xref>) (<xref ref-type="bibr" rid="B39">Schedl 1939</xref>).</p></tp:treatment-sec><tp:treatment-sec sec-type="Biology"><title>Biology.</title><p>Creates irregularly branching galleries with transverse brood chambers (Beaver and Browne 1978).</p></tp:treatment-sec><ref-list><ref id="B57"><mixed-citation xmlns:xlink="http://www.w3.org/1999/xlink" xlink:type="simple"><person-group><name name-style="western"><surname>Wood</surname><given-names>SL</given-names></name><name name-style="western"><surname>Bright</surname><given-names>DE</given-names></name></person-group> (<year>1992</year>)<article-title> A catalog of Scolytidae and Platypodidae (Coleoptera), Part 2: Taxonomic Index.</article-title><source>Great Basin Naturalist Memoirs</source><volume>13</volume>, <lpage>1553</lpage> pp.</mixed-citation></ref><ref id="B52"><mixed-citation xmlns:xlink="http://www.w3.org/1999/xlink" xlink:type="simple"><person-group><name name-style="western"><surname>Schedl</surname><given-names>KE</given-names></name></person-group> (<year>1979</year>)<article-title> Die Typen der Sammlung Schedl Familie Scolytidae (Coleoptera)</article-title>, <source>Kataloge der wissenschaftlichen Sammlungen des naturhistorischen Museums in Wien, Entomologie</source><volume>3</volume>: <fpage>21</fpage>–<lpage>286</lpage>.</mixed-citation></ref><ref id="B56"><mixed-citation xmlns:xlink="http://www.w3.org/1999/xlink" xlink:type="simple"><person-group><name name-style="western"><surname>Wood</surname><given-names>SL</given-names></name></person-group> (<year>1989</year>)<article-title> Nomenclatural changes and new species of Scolytidae (Coleoptera), part IV.</article-title><source>Great Basin Naturalist</source><volume>49</volume>:<fpage>167</fpage>-<lpage>185</lpage>.</mixed-citation></ref><ref id="B39"><mixed-citation xmlns:xlink="http://www.w3.org/1999/xlink" xlink:type="simple"><person-group><name name-style="western"><surname>Schedl</surname><given-names>KE</given-names></name></person-group> (<year>1939</year>)<article-title> Malaysian Scolytidae and Platypodidae (IV). 57th contribution.</article-title><source>Journal of the Federated Malay States Museums</source><volume>18</volume>:<fpage>327</fpage>-<lpage>364</lpage>.</mixed-citation></ref></ref-list></tp:taxon-treatment>
