# Supplementary material for: Taxonomic changes in palaeotropical Xyleborini (Coleoptera, Curculionidae, Scolytinae)
Source: Zookeys. 2010 Sep 17;(56):105–19. doi: 10.3897/zookeys.56.520 (PMC3088323; doi:10.3897/zookeys.56.520)
Supplement: XML Treatment for Planiculus bicolor [file zookeys.56.520-treatment16.xml]

<!DOCTYPE tp:taxon-treatment
  PUBLIC "-//TaxonX//DTD Taxonomic Treatment Publishing DTD v0 20100105//EN" "tax-treatment-NSO.dtd">
<tp:taxon-treatment xmlns:tp="http://www.plazi.org/taxpub"><tp:treatment-meta><mixed-citation publication-type="journal"><person-group><name><surname>Hulcr</surname><given-names>Jiri</given-names></name></person-group><article-title> Taxonomic changes in palaeotropical Xyleborini (Coleoptera, Curculionidae, Scolytinae)</article-title><source>Zookeys</source><day>17</day><month>9</month><year>2010</year><volume>2010</volume><issue>56</issue><fpage>105</fpage><lpage>119</lpage><pub-id pub-id-type="doi">10.3897/zookeys.56.520</pub-id></mixed-citation></tp:treatment-meta><tp:nomenclature><tp:taxon-name>
                        <tp:taxon-name-part taxon-name-part-type="genus">Planiculus</tp:taxon-name-part> 
                        <tp:taxon-name-part taxon-name-part-type="species">bicolor</tp:taxon-name-part>
                    </tp:taxon-name><tp:taxon-authority>(Blandford)</tp:taxon-authority><tp:nomenclature-citation-list><tp:nomenclature-citation><tp:taxon-name>Xyleborus bicolor</tp:taxon-name><comment> Blandford, 1894</comment></tp:nomenclature-citation><tp:nomenclature-citation><tp:taxon-name>Euwallacea bicolor</tp:taxon-name><comment> (Blandford): <xref ref-type="bibr" rid="B57">Wood and Bright 1992</xref></comment></tp:nomenclature-citation><!--PageBreak--><tp:nomenclature-citation><tp:taxon-name>Planiculus bicolor</tp:taxon-name><comment> (Blandford): <xref ref-type="bibr" rid="B28">Hulcr and Cognato 2010</xref></comment></tp:nomenclature-citation><tp:nomenclature-citation><tp:taxon-name>Xyleborus artelaevis</tp:taxon-name><comment> (Schedl, 1942a), syn. n.</comment></tp:nomenclature-citation><tp:nomenclature-citation><tp:taxon-name>Euwallacea artelaevis</tp:taxon-name><comment> (Schedl): <xref ref-type="bibr" rid="B4">Beaver 1998</xref>, syn. n.</comment></tp:nomenclature-citation><tp:nomenclature-citation><tp:taxon-name>Xyleborus rameus</tp:taxon-name><comment> Schedl, 1940</comment></tp:nomenclature-citation><tp:nomenclature-citation><tp:taxon-name>Xyleborus bicolor</tp:taxon-name><comment> (Schedl): <xref ref-type="bibr" rid="B29">Kalshoven 1959</xref></comment></tp:nomenclature-citation></tp:nomenclature-citation-list></tp:nomenclature><tp:treatment-sec sec-type="Specimens examined"><title>Specimens examined.</title><p><tp:taxon-name>Xyleborus artelaevis</tp:taxon-name>: Malaysia, Perak, (holotype, NHMW); New Guinea, Gulf Province, Ivimka, (R.A. Beaver det., UCD); Indonesia, Sulawesi (R. A. Beaver det., BMNH). <tp:taxon-name>Planiculus bicolor</tp:taxon-name>: Nagasaki, Japan (syntype, BMNH); Fiji, Namosi (<tp:taxon-name>Xyleborus rameus</tp:taxon-name> (syn. <tp:taxon-name>Planiculus bicolor</tp:taxon-name>) Schedl det., BMNH).</p></tp:treatment-sec><tp:treatment-sec sec-type="Comments"><title>Comments.</title><p>Holotype of <tp:taxon-name>Xyleborus artelaevis</tp:taxon-name> virtually identical to <tp:taxon-name>Planiculus bicolor</tp:taxon-name> (Blandford), except first segment of antennal club more convex. All other characters identical, including uniform granules in declivital interstriae 1, 2, and 3 (same size granules in interstriae 1–3 characteristic for <tp:taxon-name>Planiculus bicolor</tp:taxon-name>). <tp:taxon-name>Xyleborus artelaevis</tp:taxon-name> holotype deteriorated, missing or damaged body parts including antenne.</p></tp:treatment-sec><ref-list><ref id="B57"><mixed-citation xmlns:xlink="http://www.w3.org/1999/xlink" xlink:type="simple"><person-group><name name-style="western"><surname>Wood</surname><given-names>SL</given-names></name><name name-style="western"><surname>Bright</surname><given-names>DE</given-names></name></person-group> (<year>1992</year>)<article-title> A catalog of Scolytidae and Platypodidae (Coleoptera), Part 2: Taxonomic Index.</article-title><source>Great Basin Naturalist Memoirs</source><volume>13</volume>, <lpage>1553</lpage> pp.</mixed-citation></ref><ref id="B28"><mixed-citation xmlns:xlink="http://www.w3.org/1999/xlink" xlink:type="simple"><person-group><name name-style="western"><surname>Hulcr</surname><given-names>J</given-names></name><name name-style="western"><surname>Cognato</surname><given-names>AI</given-names></name></person-group> (<year>in press</year>) New genera of Palaeotropical Xyleborini (Coleoptera: Curculionidae: Scolytinae) based on congruence between morphological and molecular characters. Zootaxa.</mixed-citation></ref><ref id="B4"><mixed-citation xmlns:xlink="http://www.w3.org/1999/xlink" xlink:type="simple"><person-group><name name-style="western"><surname>Beaver</surname><given-names>RA</given-names></name></person-group> (<year>1998</year>)<article-title> New synonymy, new combinations and taxonomic notes on Scolytidae and Platypodidae (Insecta: Coleoptera).</article-title><source>Annalen des Naturhistorischen Museums in Wien</source><volume>100B</volume>: <fpage>179</fpage>–<lpage>192</lpage>.</mixed-citation></ref><ref id="B29"><mixed-citation xmlns:xlink="http://www.w3.org/1999/xlink" xlink:type="simple"><person-group><name name-style="western"><surname>Kalshoven</surname><given-names>LGE</given-names></name></person-group> (<year>1959</year>)<article-title> Studies on the biology of Indonesian Scolytoidea 4. Data on the habits of Scolytidea, Second part.</article-title><source>Tijdschrift voor Entomologie</source><volume>102</volume>:<fpage>135</fpage>-<lpage>173</lpage>.</mixed-citation></ref></ref-list></tp:taxon-treatment>
