# Supplementary material for: Taxonomic changes in palaeotropical Xyleborini (Coleoptera, Curculionidae, Scolytinae)
Source: Zookeys. 2010 Sep 17;(56):105–19. doi: 10.3897/zookeys.56.520 (PMC3088323; doi:10.3897/zookeys.56.520)
Supplement: XML Treatment for Pseudowebbia percorthylus [file zookeys.56.520-treatment17.xml]

<!DOCTYPE tp:taxon-treatment
  PUBLIC "-//TaxonX//DTD Taxonomic Treatment Publishing DTD v0 20100105//EN" "tax-treatment-NSO.dtd">
<tp:taxon-treatment xmlns:tp="http://www.plazi.org/taxpub"><tp:treatment-meta><mixed-citation publication-type="journal"><person-group><name><surname>Hulcr</surname><given-names>Jiri</given-names></name></person-group><article-title> Taxonomic changes in palaeotropical Xyleborini (Coleoptera, Curculionidae, Scolytinae)</article-title><source>Zookeys</source><day>17</day><month>9</month><year>2010</year><volume>2010</volume><issue>56</issue><fpage>105</fpage><lpage>119</lpage><pub-id pub-id-type="doi">10.3897/zookeys.56.520</pub-id></mixed-citation></tp:treatment-meta><tp:nomenclature><tp:taxon-name>
                        <tp:taxon-name-part taxon-name-part-type="genus">Pseudowebbia</tp:taxon-name-part> 
                        <tp:taxon-name-part taxon-name-part-type="species">percorthylus</tp:taxon-name-part> 
                    </tp:taxon-name><tp:taxon-authority>(Schedl)</tp:taxon-authority><tp:taxon-status xmlns:xlink="http://www.w3.org/1999/xlink" xlink:type="simple">comb. n.</tp:taxon-status><tp:nomenclature-citation-list><tp:nomenclature-citation><tp:taxon-name>Xyleborus percorthylus</tp:taxon-name><comment> Schedl, 1935</comment></tp:nomenclature-citation><tp:nomenclature-citation><tp:taxon-name>Taphrodasus percorthylus</tp:taxon-name><comment> (Schedl): <xref ref-type="bibr" rid="B55">Wood 1980</xref></comment></tp:nomenclature-citation></tp:nomenclature-citation-list></tp:nomenclature><tp:treatment-sec sec-type="Specimens examined"><title>Specimens examined.</title><p>Malaysia, Peninsula (holotype, NHMW).</p></tp:treatment-sec><tp:treatment-sec sec-type="Comments"><title>Comments.</title><p>Diagnostic characters of <tp:taxon-name>Pseudowebbia</tp:taxon-name>: regular type of pronotum (not extremely prolonged and flat as in <tp:taxon-name>Webbia</tp:taxon-name>), circular antennal club (not broadened), triangular to broadly rounded protibia (not thin and sickle-like as in <tp:taxon-name>Webbia</tp:taxon-name>). Elytral declivity deeply excavated, surrounded by highly elevated circumdeclivital costa with no teeth.</p><p>Type species of <tp:taxon-name>Taphrodasus</tp:taxon-name> Wood, 1980. Morphological limits of <tp:taxon-name>Taphrodasus</tp:taxon-name> never specified. Characters listed by <xref ref-type="bibr" rid="B55">Wood (1980)</xref> are either autapomorphic to <tp:taxon-name>Taphrodasus percorthylus</tp:taxon-name>, or present in other genera, mostly <tp:taxon-name>Webbia</tp:taxon-name>. <tp:taxon-name>Taphrodasus</tp:taxon-name> not a valid genus, see below.</p></tp:treatment-sec><ref-list><ref id="B55"><mixed-citation xmlns:xlink="http://www.w3.org/1999/xlink" xlink:type="simple"><person-group><name name-style="western"><surname>Wood</surname><given-names>SL</given-names></name></person-group> (<year>1980</year>)<article-title> New genera and new generic synonymy in Scolytidae (Coleoptera).</article-title><source>Great Basin Naturalist</source><volume>40</volume>:<fpage>89</fpage>-<lpage>97</lpage>.</mixed-citation></ref></ref-list></tp:taxon-treatment>
