# Supplementary material for: Taxonomic changes in palaeotropical Xyleborini (Coleoptera, Curculionidae, Scolytinae)
Source: Zookeys. 2010 Sep 17;(56):105–19. doi: 10.3897/zookeys.56.520 (PMC3088323; doi:10.3897/zookeys.56.520)
Supplement: XML Treatment for Streptocranus superbus [file zookeys.56.520-treatment18.xml]

<!DOCTYPE tp:taxon-treatment
  PUBLIC "-//TaxonX//DTD Taxonomic Treatment Publishing DTD v0 20100105//EN" "tax-treatment-NSO.dtd">
<tp:taxon-treatment xmlns:tp="http://www.plazi.org/taxpub"><tp:treatment-meta><mixed-citation publication-type="journal"><person-group><name><surname>Hulcr</surname><given-names>Jiri</given-names></name></person-group><article-title> Taxonomic changes in palaeotropical Xyleborini (Coleoptera, Curculionidae, Scolytinae)</article-title><source>Zookeys</source><day>17</day><month>9</month><year>2010</year><volume>2010</volume><issue>56</issue><fpage>105</fpage><lpage>119</lpage><pub-id pub-id-type="doi">10.3897/zookeys.56.520</pub-id></mixed-citation></tp:treatment-meta><tp:nomenclature><tp:taxon-name>
                        <tp:taxon-name-part taxon-name-part-type="genus">Streptocranus</tp:taxon-name-part> 
                        <tp:taxon-name-part taxon-name-part-type="species">superbus</tp:taxon-name-part> 
                    </tp:taxon-name><tp:taxon-authority>(Schedl)</tp:taxon-authority><tp:taxon-status xmlns:xlink="http://www.w3.org/1999/xlink" xlink:type="simple">stat. n.: restored name</tp:taxon-status><tp:nomenclature-citation-list><tp:nomenclature-citation><tp:taxon-name>Xyleborus superbus</tp:taxon-name><comment> Schedl, 1951</comment></tp:nomenclature-citation><tp:nomenclature-citation><tp:taxon-name>Coptoborus superbus</tp:taxon-name><comment> (Schedl): <xref ref-type="bibr" rid="B57">Wood and Bright 1992</xref></comment></tp:nomenclature-citation><tp:nomenclature-citation><tp:taxon-name>Xyleborus superbulus</tp:taxon-name><comment> Schedl, 1958a, <bold>unnecessary replacement name</bold></comment></tp:nomenclature-citation><tp:nomenclature-citation><tp:taxon-name>Coptoborus superbulus</tp:taxon-name><comment> (Schedl, 1958a): <xref ref-type="bibr" rid="B57">Wood and Bright 1992</xref>, <bold>unnecessary replacement name</bold></comment></tp:nomenclature-citation></tp:nomenclature-citation-list></tp:nomenclature><tp:treatment-sec sec-type="Specimens examined"><title>Specimens examined.</title><p>Indonesia, Java, Buitenzorg (holotype, NHMW).</p></tp:treatment-sec><tp:treatment-sec sec-type="Comments"><title>Comments.</title><p><tp:taxon-name>Xyleborus superbus</tp:taxon-name> <xref ref-type="bibr" rid="B44">Schedl (1951)</xref> preoccupied by <tp:taxon-name>Xyleborus superbus</tp:taxon-name> <xref ref-type="bibr" rid="B43">Schedl (1942c)</xref>. Renamed <tp:taxon-name>Xyleborus superbulus</tp:taxon-name> (Schedl, 1958a). <tp:taxon-name>Xyleborus superbus</tp:taxon-name> <xref ref-type="bibr" rid="B43">Schedl (1942c)</xref> later placed in <tp:taxon-name>Coptoborus</tp:taxon-name> (<xref ref-type="bibr" rid="B57">Wood and Bright 1992</xref>). Replacement name unnecessary, original name <tp:taxon-name>Streptocranus superbus</tp:taxon-name> (Schedl, 1951) restored.</p></tp:treatment-sec><ref-list><ref id="B57"><mixed-citation xmlns:xlink="http://www.w3.org/1999/xlink" xlink:type="simple"><person-group><name name-style="western"><surname>Wood</surname><given-names>SL</given-names></name><name name-style="western"><surname>Bright</surname><given-names>DE</given-names></name></person-group> (<year>1992</year>)<article-title> A catalog of Scolytidae and Platypodidae (Coleoptera), Part 2: Taxonomic Index.</article-title><source>Great Basin Naturalist Memoirs</source><volume>13</volume>, <lpage>1553</lpage> pp.</mixed-citation></ref><ref id="B44"><mixed-citation xmlns:xlink="http://www.w3.org/1999/xlink" xlink:type="simple"><person-group><name name-style="western"><surname>Schedl</surname><given-names>KE</given-names></name></person-group> (<year>1951</year>)<article-title> Fauna Indomalayaensis, I. 91. Beitrag.</article-title><source>Tijdschrift voor Entomologie</source></mixed-citation></ref><ref id="B43"><mixed-citation xmlns:xlink="http://www.w3.org/1999/xlink" xlink:type="simple"><person-group><name name-style="western"><surname>Schedl</surname><given-names>KE</given-names></name></person-group> (<year>1942c</year>)<article-title>  Interessante und neue Scolytiden und Platypodiden aus der australischen Region. 79 Beitrag.</article-title><source>Mitteilungen der Munchener Entomologische Gesellschaft</source><volume>32</volume>:<fpage>162</fpage>-<lpage>201</lpage>.</mixed-citation></ref></ref-list></tp:taxon-treatment>
