# Supplementary material for: Taxonomic changes in palaeotropical Xyleborini (Coleoptera, Curculionidae, Scolytinae)
Source: Zookeys. 2010 Sep 17;(56):105–19. doi: 10.3897/zookeys.56.520 (PMC3088323; doi:10.3897/zookeys.56.520)
Supplement: XML Treatment for Taphrodasus [file zookeys.56.520-treatment19.xml]

<!DOCTYPE tp:taxon-treatment
  PUBLIC "-//TaxonX//DTD Taxonomic Treatment Publishing DTD v0 20100105//EN" "tax-treatment-NSO.dtd">
<tp:taxon-treatment xmlns:tp="http://www.plazi.org/taxpub"><tp:treatment-meta><mixed-citation publication-type="journal"><person-group><name><surname>Hulcr</surname><given-names>Jiri</given-names></name></person-group><article-title> Taxonomic changes in palaeotropical Xyleborini (Coleoptera, Curculionidae, Scolytinae)</article-title><source>Zookeys</source><day>17</day><month>9</month><year>2010</year><volume>2010</volume><issue>56</issue><fpage>105</fpage><lpage>119</lpage><pub-id pub-id-type="doi">10.3897/zookeys.56.520</pub-id></mixed-citation></tp:treatment-meta><tp:nomenclature><label>Genus</label><tp:taxon-name>
                        <tp:taxon-name-part taxon-name-part-type="genus">Taphrodasus</tp:taxon-name-part> 
                    </tp:taxon-name><tp:taxon-authority>Wood</tp:taxon-authority><tp:taxon-status xmlns:xlink="http://www.w3.org/1999/xlink" xlink:type="simple">stat. n.: invalid genus</tp:taxon-status><tp:nomenclature-citation-list><tp:nomenclature-citation><tp:taxon-name>Taphrodasus</tp:taxon-name><comment><xref ref-type="bibr" rid="B55">Wood (1980)</xref>, monotypic, type species <tp:taxon-name>Taphrodasus percorthylus</tp:taxon-name> (Schedl, 1935): <xref ref-type="bibr" rid="B55">Wood 1980</xref>. Later included in <tp:taxon-name>Taphrodasus</tp:taxon-name>: <tp:taxon-name>Webbia divisus</tp:taxon-name><xref ref-type="bibr" rid="B14">Browne (1972)</xref>, <tp:taxon-name>Xyleborus penicillatus</tp:taxon-name><xref ref-type="bibr" rid="B24">Hagedorn (1910)</xref>, <tp:taxon-name>Xyleborus cuspidus</tp:taxon-name> Schedl (1975). <tp:taxon-name>Taphrodasus percorthylus</tp:taxon-name> transferred to <tp:taxon-name>Pseudowebbia</tp:taxon-name> (Hulcr and Cognato, this volume); <tp:taxon-name>Taphrodasus divisus</tp:taxon-name> and <tp:taxon-name>Taphrodasus penicillatus</tp:taxon-name> restored in <tp:taxon-name>Webbia</tp:taxon-name> (Hulcr and Cognato, this volume), <tp:taxon-name>Taphrodasus cuspidus</tp:taxon-name> not related to any of the other three species (Hulcr and Cognato, in prep.).</comment></tp:nomenclature-citation></tp:nomenclature-citation-list></tp:nomenclature><ref-list><ref id="B55"><mixed-citation xmlns:xlink="http://www.w3.org/1999/xlink" xlink:type="simple"><person-group><name name-style="western"><surname>Wood</surname><given-names>SL</given-names></name></person-group> (<year>1980</year>)<article-title> New genera and new generic synonymy in Scolytidae (Coleoptera).</article-title><source>Great Basin Naturalist</source><volume>40</volume>:<fpage>89</fpage>-<lpage>97</lpage>.</mixed-citation></ref><ref id="B14"><mixed-citation xmlns:xlink="http://www.w3.org/1999/xlink" xlink:type="simple"><person-group><name name-style="western"><surname>Browne</surname><given-names>FG</given-names></name></person-group> (<year>1972</year>)<article-title> Some oriental Scolytidae and Platypodidae (Coleoptera).</article-title><source>Oriental Insects</source><volume>6</volume>:<fpage>19</fpage>-<lpage>32</lpage>.</mixed-citation></ref><ref id="B24"><mixed-citation xmlns:xlink="http://www.w3.org/1999/xlink" xlink:type="simple"><person-group><name name-style="western"><surname>Hagedorn</surname><given-names>JM</given-names></name></person-group> (<year>1910</year>)<article-title> Diagnosen bisher unbeschriebener Borkenkafer (Col.).</article-title><source>Deutsche Entomologische Zeitschrift Ser. 2</source>: <fpage>1</fpage>–<lpage>13</lpage>.</mixed-citation></ref></ref-list></tp:taxon-treatment>
