# Supplementary material for: Taxonomic changes in palaeotropical Xyleborini (Coleoptera, Curculionidae, Scolytinae)
Source: Zookeys. 2010 Sep 17;(56):105–19. doi: 10.3897/zookeys.56.520 (PMC3088323; doi:10.3897/zookeys.56.520)
Supplement: XML Treatment for Truncaudum agnatum [file zookeys.56.520-treatment20.xml]

<!DOCTYPE tp:taxon-treatment
  PUBLIC "-//TaxonX//DTD Taxonomic Treatment Publishing DTD v0 20100105//EN" "tax-treatment-NSO.dtd">
<tp:taxon-treatment xmlns:tp="http://www.plazi.org/taxpub"><tp:treatment-meta><mixed-citation publication-type="journal"><person-group><name><surname>Hulcr</surname><given-names>Jiri</given-names></name></person-group><article-title> Taxonomic changes in palaeotropical Xyleborini (Coleoptera, Curculionidae, Scolytinae)</article-title><source>Zookeys</source><day>17</day><month>9</month><year>2010</year><volume>2010</volume><issue>56</issue><fpage>105</fpage><lpage>119</lpage><pub-id pub-id-type="doi">10.3897/zookeys.56.520</pub-id></mixed-citation></tp:treatment-meta><tp:nomenclature><tp:taxon-name>
                        <tp:taxon-name-part taxon-name-part-type="genus">Truncaudum</tp:taxon-name-part> 
                        <tp:taxon-name-part taxon-name-part-type="species">agnatum</tp:taxon-name-part> 
                    </tp:taxon-name><tp:taxon-authority>(Eggers)</tp:taxon-authority><tp:nomenclature-citation-list><tp:nomenclature-citation><tp:taxon-name>Xyleborus agnatus</tp:taxon-name><comment> Eggers, 1923</comment></tp:nomenclature-citation><tp:nomenclature-citation><tp:taxon-name>Cyclorhipidion agnatum</tp:taxon-name><comment> (Eggers): <xref ref-type="bibr" rid="B57">Wood and Bright 1992</xref></comment></tp:nomenclature-citation><tp:nomenclature-citation><tp:taxon-name>Truncaudum agnatum</tp:taxon-name><comment> (Eggers): <xref ref-type="bibr" rid="B28">Hulcr and Cognato 2010</xref></comment></tp:nomenclature-citation><tp:nomenclature-citation><tp:taxon-name>Xyleborus polyodon</tp:taxon-name><comment> (Eggers, 1923), <bold>syn. n.</bold></comment></tp:nomenclature-citation><tp:nomenclature-citation><tp:taxon-name>Cyclorhipidion polyodon</tp:taxon-name><comment> (Eggers, 1923): <xref ref-type="bibr" rid="B57">Wood and Bright 1992</xref>, <bold>syn. n.</bold> (complete taxonomic history in <xref ref-type="bibr" rid="B57">Wood and Bright 1992</xref>)</comment></tp:nomenclature-citation></tp:nomenclature-citation-list></tp:nomenclature><tp:treatment-sec sec-type="Specimens examined"><title>Specimens examined.</title><p><tp:taxon-name>Truncaudum agnatum</tp:taxon-name>: New Guinea, Hatam (cotype, MCG). <tp:taxon-name>Xyleborus polyodon</tp:taxon-name>: Philippines, Luzon, Mt. Makiling; (unspecified “type”, SMTD).</p></tp:treatment-sec><tp:treatment-sec sec-type="Comments"><title>Comments.</title><p>Type of <tp:taxon-name>Xyleborus polyodon</tp:taxon-name> similar to <tp:taxon-name>Truncaudum agnatum</tp:taxon-name>, except tubercles on and around declivity larger, pointed. Tubercles in homologous position. Eggers’s unspecified “type” in SMTD from the same collection series as lectotype at USNM (Anderson &amp; Andreson, 1971).</p></tp:treatment-sec><ref-list><ref id="B57"><mixed-citation xmlns:xlink="http://www.w3.org/1999/xlink" xlink:type="simple"><person-group><name name-style="western"><surname>Wood</surname><given-names>SL</given-names></name><name name-style="western"><surname>Bright</surname><given-names>DE</given-names></name></person-group> (<year>1992</year>)<article-title> A catalog of Scolytidae and Platypodidae (Coleoptera), Part 2: Taxonomic Index.</article-title><source>Great Basin Naturalist Memoirs</source><volume>13</volume>, <lpage>1553</lpage> pp.</mixed-citation></ref><ref id="B28"><mixed-citation xmlns:xlink="http://www.w3.org/1999/xlink" xlink:type="simple"><person-group><name name-style="western"><surname>Hulcr</surname><given-names>J</given-names></name><name name-style="western"><surname>Cognato</surname><given-names>AI</given-names></name></person-group> (<year>in press</year>) New genera of Palaeotropical Xyleborini (Coleoptera: Curculionidae: Scolytinae) based on congruence between morphological and molecular characters. Zootaxa.</mixed-citation></ref></ref-list></tp:taxon-treatment>
