# Supplementary material for: Taxonomic changes in palaeotropical Xyleborini (Coleoptera, Curculionidae, Scolytinae)
Source: Zookeys. 2010 Sep 17;(56):105–19. doi: 10.3897/zookeys.56.520 (PMC3088323; doi:10.3897/zookeys.56.520)
Supplement: XML Treatment for Truncaudum circumcinctus [file zookeys.56.520-treatment21.xml]

<!DOCTYPE tp:taxon-treatment
  PUBLIC "-//TaxonX//DTD Taxonomic Treatment Publishing DTD v0 20100105//EN" "tax-treatment-NSO.dtd">
<tp:taxon-treatment xmlns:tp="http://www.plazi.org/taxpub"><tp:treatment-meta><mixed-citation publication-type="journal"><person-group><name><surname>Hulcr</surname><given-names>Jiri</given-names></name></person-group><article-title> Taxonomic changes in palaeotropical Xyleborini (Coleoptera, Curculionidae, Scolytinae)</article-title><source>Zookeys</source><day>17</day><month>9</month><year>2010</year><volume>2010</volume><issue>56</issue><fpage>105</fpage><lpage>119</lpage><pub-id pub-id-type="doi">10.3897/zookeys.56.520</pub-id></mixed-citation></tp:treatment-meta><tp:nomenclature><tp:taxon-name>
                        <tp:taxon-name-part taxon-name-part-type="genus">Truncaudum</tp:taxon-name-part> 
                        <tp:taxon-name-part taxon-name-part-type="species">circumcinctus</tp:taxon-name-part> 
                    </tp:taxon-name><tp:taxon-authority>(Schedl)</tp:taxon-authority><tp:taxon-status xmlns:xlink="http://www.w3.org/1999/xlink" xlink:type="simple">comb. n.</tp:taxon-status><tp:nomenclature-citation-list><tp:nomenclature-citation><tp:taxon-name>Premnobius circumcinctus</tp:taxon-name><comment> Schedl, 1941</comment></tp:nomenclature-citation><tp:nomenclature-citation><tp:taxon-name>Premnobius circumcinctus</tp:taxon-name><comment> (Schedl): <xref ref-type="bibr" rid="B57">Wood and Bright 1992</xref></comment></tp:nomenclature-citation><tp:nomenclature-citation><tp:taxon-name>Xyleborus circumcinctus</tp:taxon-name><comment> (Schedl): <xref ref-type="bibr" rid="B50">Schedl 1962b</xref></comment></tp:nomenclature-citation></tp:nomenclature-citation-list></tp:nomenclature><tp:treatment-sec sec-type="Specimens examined"><title>Specimens examined.</title><p>Uganda (<tp:taxon-name>Premnobius circumcinctus</tp:taxon-name>, holotype, NHMW).</p></tp:treatment-sec><tp:treatment-sec sec-type="Comments"><title>Comments.</title><p>The only known African <tp:taxon-name>Truncaudum</tp:taxon-name>. <tp:taxon-name>Truncaudum</tp:taxon-name> synapomorphies: impressed submentum, antennal club type 1, curved outer edge of protibiae, complete denticulated circumdeclivital costa. Very similar to <tp:taxon-name>Truncaudum impexus</tp:taxon-name> [(Schedl):<!--PageBreak--> <xref ref-type="bibr" rid="B28">Hulcr and Cognato (in press)</xref>], except declivity slightly convex (mostly flat in <tp:taxon-name>Truncaudum</tp:taxon-name> spp.), antenna type 1, several adjacent denticles on each stria on the upper edge of circumdeclivital costa (mostly a single flat tubercle in <tp:taxon-name>Truncaudum</tp:taxon-name> spp.). Otherwise remarkably similar to Asian relatives. Length: 2.8 mm.</p><p>Described as <tp:taxon-name>Premnobius</tp:taxon-name> by <xref ref-type="bibr" rid="B40">Schedl (1941)</xref>, later treated as <tp:taxon-name>Xyleborus</tp:taxon-name> (Schedl, 1962b), but combination never offically published.</p></tp:treatment-sec><ref-list><ref id="B57"><mixed-citation xmlns:xlink="http://www.w3.org/1999/xlink" xlink:type="simple"><person-group><name name-style="western"><surname>Wood</surname><given-names>SL</given-names></name><name name-style="western"><surname>Bright</surname><given-names>DE</given-names></name></person-group> (<year>1992</year>)<article-title> A catalog of Scolytidae and Platypodidae (Coleoptera), Part 2: Taxonomic Index.</article-title><source>Great Basin Naturalist Memoirs</source><volume>13</volume>, <lpage>1553</lpage> pp.</mixed-citation></ref><ref id="B50"><mixed-citation xmlns:xlink="http://www.w3.org/1999/xlink" xlink:type="simple"><person-group><name name-style="western"><surname>Schedl</surname><given-names>KE</given-names></name></person-group> (<year>1962b</year>)<article-title> Scolytidae und Platypodidae Afrikas. Band 3. Familie Platypodidae.</article-title><source>Revista de Entomologia de Mocambique</source><volume>5</volume>:<fpage>1</fpage>-<lpage>594</lpage>.</mixed-citation></ref><ref id="B28"><mixed-citation xmlns:xlink="http://www.w3.org/1999/xlink" xlink:type="simple"><person-group><name name-style="western"><surname>Hulcr</surname><given-names>J</given-names></name><name name-style="western"><surname>Cognato</surname><given-names>AI</given-names></name></person-group> (<year>in press</year>) New genera of Palaeotropical Xyleborini (Coleoptera: Curculionidae: Scolytinae) based on congruence between morphological and molecular characters. Zootaxa.</mixed-citation></ref><ref id="B40"><mixed-citation xmlns:xlink="http://www.w3.org/1999/xlink" xlink:type="simple"><person-group><name name-style="western"><surname>Schedl</surname><given-names>KE</given-names></name></person-group> (<year>1941</year>)<article-title> Neue afrikanische Gattungen und Arten. 72 Beitrag.</article-title><source>Revue de Zoologie et de Botanique Africaines</source><volume>34</volume>:<fpage>379</fpage>-<lpage>424</lpage>.</mixed-citation></ref></ref-list></tp:taxon-treatment>
