# Supplementary material for: Taxonomic changes in palaeotropical Xyleborini (Coleoptera, Curculionidae, Scolytinae)
Source: Zookeys. 2010 Sep 17;(56):105–19. doi: 10.3897/zookeys.56.520 (PMC3088323; doi:10.3897/zookeys.56.520)
Supplement: XML Treatment for Webbia divisus [file zookeys.56.520-treatment22.xml]

<!DOCTYPE tp:taxon-treatment
  PUBLIC "-//TaxonX//DTD Taxonomic Treatment Publishing DTD v0 20100105//EN" "tax-treatment-NSO.dtd">
<tp:taxon-treatment xmlns:tp="http://www.plazi.org/taxpub"><tp:treatment-meta><mixed-citation publication-type="journal"><person-group><name><surname>Hulcr</surname><given-names>Jiri</given-names></name></person-group><article-title> Taxonomic changes in palaeotropical Xyleborini (Coleoptera, Curculionidae, Scolytinae)</article-title><source>Zookeys</source><day>17</day><month>9</month><year>2010</year><volume>2010</volume><issue>56</issue><fpage>105</fpage><lpage>119</lpage><pub-id pub-id-type="doi">10.3897/zookeys.56.520</pub-id></mixed-citation></tp:treatment-meta><tp:nomenclature><tp:taxon-name>
                        <tp:taxon-name-part taxon-name-part-type="genus">Webbia</tp:taxon-name-part> 
                        <tp:taxon-name-part taxon-name-part-type="species">divisus</tp:taxon-name-part> 
                    </tp:taxon-name><tp:taxon-authority>Browne</tp:taxon-authority><tp:taxon-status xmlns:xlink="http://www.w3.org/1999/xlink" xlink:type="simple">stat. n.: restored name</tp:taxon-status><tp:nomenclature-citation-list><tp:nomenclature-citation><tp:taxon-name>Webbia divisus</tp:taxon-name><comment><xref ref-type="bibr" rid="B14">Browne (1972)</xref></comment></tp:nomenclature-citation><tp:nomenclature-citation><tp:taxon-name>Taphrodasus divisus</tp:taxon-name><comment> (Browne): <xref ref-type="bibr" rid="B57">Wood and Bright 1992</xref></comment></tp:nomenclature-citation></tp:nomenclature-citation-list></tp:nomenclature><tp:treatment-sec sec-type="Specimens examined"><title>Specimens examined.</title><p>Malaysia, Perak (holotype, BMNH).</p></tp:treatment-sec><tp:treatment-sec sec-type="Comments"><title>Comments.</title><p>Transferred to <tp:taxon-name>Taphrodasus</tp:taxon-name> (Wood &amp; Bright, 1992) without discussion of characters. <tp:taxon-name>Webbia</tp:taxon-name> synapomorphies: dorsal aspect of pronotum long and quadrangular, pronotal disc long and flat, frontal slope of pronotum short, scutellum suppressed, costate and setose elytral bases. Differs from most <tp:taxon-name>Webbia</tp:taxon-name> spp. by densely pubescent and excavated declivity and elongated body shape. Length: 2.4 mm. Characters shared with <tp:taxon-name>Pseudowebbia percorthylus</tp:taxon-name> [(Schedl, 1935): Hulcr and Cognato, this volume] (type species of <tp:taxon-name>Taphrodasus</tp:taxon-name>) limited to excavated declivity with dense setae, genus-level characters different.</p></tp:treatment-sec><ref-list><ref id="B14"><mixed-citation xmlns:xlink="http://www.w3.org/1999/xlink" xlink:type="simple"><person-group><name name-style="western"><surname>Browne</surname><given-names>FG</given-names></name></person-group> (<year>1972</year>)<article-title> Some oriental Scolytidae and Platypodidae (Coleoptera).</article-title><source>Oriental Insects</source><volume>6</volume>:<fpage>19</fpage>-<lpage>32</lpage>.</mixed-citation></ref><ref id="B57"><mixed-citation xmlns:xlink="http://www.w3.org/1999/xlink" xlink:type="simple"><person-group><name name-style="western"><surname>Wood</surname><given-names>SL</given-names></name><name name-style="western"><surname>Bright</surname><given-names>DE</given-names></name></person-group> (<year>1992</year>)<article-title> A catalog of Scolytidae and Platypodidae (Coleoptera), Part 2: Taxonomic Index.</article-title><source>Great Basin Naturalist Memoirs</source><volume>13</volume>, <lpage>1553</lpage> pp.</mixed-citation></ref></ref-list></tp:taxon-treatment>
