# Supplementary material for: Taxonomic changes in palaeotropical Xyleborini (Coleoptera, Curculionidae, Scolytinae)
Source: Zookeys. 2010 Sep 17;(56):105–19. doi: 10.3897/zookeys.56.520 (PMC3088323; doi:10.3897/zookeys.56.520)
Supplement: XML Treatment for Webbia penicillatus [file zookeys.56.520-treatment23.xml]

<!DOCTYPE tp:taxon-treatment
  PUBLIC "-//TaxonX//DTD Taxonomic Treatment Publishing DTD v0 20100105//EN" "tax-treatment-NSO.dtd">
<tp:taxon-treatment xmlns:tp="http://www.plazi.org/taxpub"><tp:treatment-meta><mixed-citation publication-type="journal"><person-group><name><surname>Hulcr</surname><given-names>Jiri</given-names></name></person-group><article-title> Taxonomic changes in palaeotropical Xyleborini (Coleoptera, Curculionidae, Scolytinae)</article-title><source>Zookeys</source><day>17</day><month>9</month><year>2010</year><volume>2010</volume><issue>56</issue><fpage>105</fpage><lpage>119</lpage><pub-id pub-id-type="doi">10.3897/zookeys.56.520</pub-id></mixed-citation></tp:treatment-meta><tp:nomenclature><tp:taxon-name>
                        <tp:taxon-name-part taxon-name-part-type="genus">Webbia</tp:taxon-name-part> 
                        <tp:taxon-name-part taxon-name-part-type="species">penicillatus</tp:taxon-name-part> 
                    </tp:taxon-name><tp:taxon-authority>(Hagedorn)</tp:taxon-authority><tp:taxon-status xmlns:xlink="http://www.w3.org/1999/xlink" xlink:type="simple">stat. n.: restored name</tp:taxon-status><tp:nomenclature-citation-list><tp:nomenclature-citation><tp:taxon-name>Xyleborus penicillatus</tp:taxon-name><comment><xref ref-type="bibr" rid="B24">Hagedorn 1910</xref></comment></tp:nomenclature-citation><tp:nomenclature-citation><tp:taxon-name>Prowebbia penicillatus</tp:taxon-name><comment>  (Hagedorn): <xref ref-type="bibr" rid="B13">Browne 1963</xref></comment></tp:nomenclature-citation><tp:nomenclature-citation><tp:taxon-name>Webbia penicillatus</tp:taxon-name><comment>  (Hagedorn): <xref ref-type="bibr" rid="B8">Bright 2000</xref></comment></tp:nomenclature-citation><tp:nomenclature-citation><tp:taxon-name>Taphrodasus penicillatus</tp:taxon-name><comment>  (Hagedorn): <xref ref-type="bibr" rid="B57">Wood and Bright 1992</xref></comment></tp:nomenclature-citation></tp:nomenclature-citation-list></tp:nomenclature><tp:treatment-sec sec-type="Specimens examined"><title>Specimens examined.</title><p>Malaysia, N.S. Triang (homotype, NHMW); Malaysia, Perak (BMNH); Malaysia, Borneo (BMNH).</p></tp:treatment-sec><tp:treatment-sec sec-type="Comments"><title>Comments.</title><p>Type in Hamburg museum lost (<xref ref-type="bibr" rid="B57">Wood and Bright 1992</xref>).Most features characteristic of <tp:taxon-name>Webbia</tp:taxon-name> (elongated pronotum, suppressed scutellum), unrelated to type species of <tp:taxon-name>Taphrodasus</tp:taxon-name>: <tp:taxon-name>Pseudowebbia percorthylus</tp:taxon-name> ((Schedl, 1935): Hulcr &amp; Cognato, this volume). Similar to <tp:taxon-name>Webbia divisus</tp:taxon-name>, except declivity with long, dense, erect setae, not scales.</p></tp:treatment-sec><ref-list><ref id="B24"><mixed-citation xmlns:xlink="http://www.w3.org/1999/xlink" xlink:type="simple"><person-group><name name-style="western"><surname>Hagedorn</surname><given-names>JM</given-names></name></person-group> (<year>1910</year>)<article-title> Diagnosen bisher unbeschriebener Borkenkafer (Col.).</article-title><source>Deutsche Entomologische Zeitschrift Ser. 2</source>: <fpage>1</fpage>–<lpage>13</lpage>.</mixed-citation></ref><ref id="B13"><mixed-citation xmlns:xlink="http://www.w3.org/1999/xlink" xlink:type="simple"><person-group><name name-style="western"><surname>Browne</surname><given-names>FG</given-names></name></person-group> (<year>1963</year>)<article-title> Taxonomic notes on Scolytidae (Coleoptera).</article-title><source>Entomologische Berichten</source><volume>23</volume>:<fpage>53</fpage>-<lpage>59</lpage>.</mixed-citation></ref><ref id="B8"><mixed-citation xmlns:xlink="http://www.w3.org/1999/xlink" xlink:type="simple"><person-group><name name-style="western"><surname>Bright</surname><given-names>DE</given-names></name></person-group> (<year>2000</year>)<article-title> Scolytidae (Coleoptera) of Gunung Mulu National Park, Sarawak, Malaysia, with ecological notes and descriptions of six new species.</article-title><source>Serangga</source><volume>5</volume>:<fpage>41</fpage>-<lpage>85</lpage>.</mixed-citation></ref><ref id="B57"><mixed-citation xmlns:xlink="http://www.w3.org/1999/xlink" xlink:type="simple"><person-group><name name-style="western"><surname>Wood</surname><given-names>SL</given-names></name><name name-style="western"><surname>Bright</surname><given-names>DE</given-names></name></person-group> (<year>1992</year>)<article-title> A catalog of Scolytidae and Platypodidae (Coleoptera), Part 2: Taxonomic Index.</article-title><source>Great Basin Naturalist Memoirs</source><volume>13</volume>, <lpage>1553</lpage> pp.</mixed-citation></ref></ref-list></tp:taxon-treatment>
