# Supplementary material for: Taxonomic changes in palaeotropical Xyleborini (Coleoptera, Curculionidae, Scolytinae)
Source: Zookeys. 2010 Sep 17;(56):105–19. doi: 10.3897/zookeys.56.520 (PMC3088323; doi:10.3897/zookeys.56.520)
Supplement: XML Treatment for Xyleborinus perpusillus [file zookeys.56.520-treatment24.xml]

<!DOCTYPE tp:taxon-treatment
  PUBLIC "-//TaxonX//DTD Taxonomic Treatment Publishing DTD v0 20100105//EN" "tax-treatment-NSO.dtd">
<tp:taxon-treatment xmlns:tp="http://www.plazi.org/taxpub"><tp:treatment-meta><mixed-citation publication-type="journal"><person-group><name><surname>Hulcr</surname><given-names>Jiri</given-names></name></person-group><article-title> Taxonomic changes in palaeotropical Xyleborini (Coleoptera, Curculionidae, Scolytinae)</article-title><source>Zookeys</source><day>17</day><month>9</month><year>2010</year><volume>2010</volume><issue>56</issue><fpage>105</fpage><lpage>119</lpage><pub-id pub-id-type="doi">10.3897/zookeys.56.520</pub-id></mixed-citation></tp:treatment-meta><tp:nomenclature><tp:taxon-name>
                        <tp:taxon-name-part taxon-name-part-type="genus">Xyleborinus</tp:taxon-name-part> 
                        <tp:taxon-name-part taxon-name-part-type="species">perpusillus</tp:taxon-name-part> 
                    </tp:taxon-name><tp:taxon-authority>(Eggers)</tp:taxon-authority><tp:nomenclature-citation-list><tp:nomenclature-citation><tp:taxon-name>Xyleborus perpusillus</tp:taxon-name><comment> Eggers, 1927</comment></tp:nomenclature-citation><!--PageBreak--><tp:nomenclature-citation><tp:taxon-name>Xyleborinus perpusillus</tp:taxon-name><comment> (Eggers): Wood &amp; Bright, 1992</comment></tp:nomenclature-citation><tp:nomenclature-citation><tp:taxon-name>Xyleborinus perminutissimus</tp:taxon-name><comment>  (Schedl, 1934) <bold>syn. n.</bold></comment></tp:nomenclature-citation></tp:nomenclature-citation-list></tp:nomenclature><tp:treatment-sec sec-type="Specimens examined"><title>Specimens examined.</title><p><tp:taxon-name>Xyleborinus perminutissimus</tp:taxon-name>: Indonesia, Java, Mt. Gede (lectotype, NHMW). <tp:taxon-name>Xyleborinus perpusillus</tp:taxon-name>: Indonesia, Sumatra (holotype, USNM); Malaysia, Sarawak, Gunung Buda (R.A. Beaver det., MSUC); Malaysia, Sabah, Danum Vallery (29 indiv., Hulcr coll.); New Guinea, Oro Province, Kanga (5 indiv, Hulcr coll.).</p></tp:treatment-sec><tp:treatment-sec sec-type="Comments"><title>Comments.</title><p>Lectotype of <tp:taxon-name>Xyleborinus perminutissimus</tp:taxon-name> (Schedl, 1934d) virtually identical to holotype of <tp:taxon-name>Xyleborinus perpusillus</tp:taxon-name> (Eggers). Slightly smaller tubercles in some declivital interstriae, but pattern identical: tubercles missing from interstriae 2.</p></tp:treatment-sec></tp:taxon-treatment>
